# Supplementary material for: Do Ophthalmic Solutions of Amphotericin B Solubilised in 2-Hydroxypropyl-γ-Cyclodextrins Possess an Extended Physicochemical Stability?
Source: Pharmaceutics. 2020 Aug 19;12(9):786. doi: 10.3390/pharmaceutics12090786 (PMC7559369; doi:10.3390/pharmaceutics12090786)
Supplement: Supplementary file 1 [file pharmaceutics-12-00786-s001.zip]

Archive with 3 entries (2 files):
- Supplementary materials/
- Supplementary materials/Supplementary materials S1.docx
- Supplementary materials/Supplementary materials S2 - Raw data.xlsx
