# Supplementary material for: Do Ophthalmic Solutions of Amphotericin B Solubilised in 2-Hydroxypropyl-γ-Cyclodextrins Possess an Extended Physicochemical Stability?
Source: Pharmaceutics. 2020 Aug 19;12(9):786. doi: 10.3390/pharmaceutics12090786 (PMC7559369; doi:10.3390/pharmaceutics12090786)
Supplement: Supplementary file 1 [file pharmaceutics-12-00786-s001.zip › Supplementary materials/Supplementary materials S2 - Raw data.xlsx]

## Sheet: Feuil1
	Amphotericin B deoxycholate, 5°C storage
Day	Amphotericin B concentration (AUC)				Amphotericin B concentration (mg/mL)				pH				Osmolality (mosmol/kg)				Turbidity (FNU)
0	1860171	1849482	1835290	1853307	2.61718	2.60272	2.58351	2.60789	7.63	7.62	7.63	7.66	321	320	319	319	11.6
3	1801094	1829018	1883088	1877285	2.53722	2.57502	2.6482	2.64035	7.62	7.64	7.66	7.67	319	323	325	323	9.96
7	1917709	1826521	1850628	1848923	2.69506	2.57164	2.60427	2.60196	7.63	7.63	7.63	7.64	323	321	318	318	10.9
14	1784230	1758119	1674242	1754748	2.5144	2.47906	2.36553	2.4745	7.61	7.6	7.61	7.6	321	321	322	320	11.1
28	1769887	1765254	1724349	1743430	2.49499	2.48872	2.43335	2.45918	7.56	7.57	7.57	7.56	323	326	321	319	16
56	1707119	1741128	1689840	1730470	2.41003	2.45606	2.38664	2.44164	7.54	7.55	7.55	7.55	329	325	324	323	17.5
168	1676432	1673578	1684219	1694572	2.3685	2.36463	2.37904	2.39305	7.43	7.45	7.44	7.43	322	320	326	325	12.23
350	1602072	1606543	1604655	1553652	2.26785	2.2739	2.27135	2.20232	7.24	7.24	7.24	7.26	334	333	335	336	26
	Amphotericin B deoxycholate, 25°C storage
Day	Amphotericin B concentration (AUC)				Amphotericin B concentration (mg/mL)				pH				Osmolality (mosmol/kg)				Turbidity (FNU)
0	1860171	1849482	1835290	1853307	2.61718	2.60272	2.58351	2.60789	7.63	7.62	7.63	7.66	321	320	319	319	11.6
3	1903460	1887930	1827394	1888797	2.67578	2.65476	2.57282	2.65593	7.54	7.6	7.59	7.65	320	318	321	319	18.8
7	1886281	1832229	1831357	1825551	2.65252	2.57937	2.57818	2.57033	7.59	7.58	7.59	7.59	320	319	326	320	30.3
14	1754893	1672399	1714319	1708112	2.47469	2.36304	2.41978	2.41137	7.5	7.51	7.52	7.52	320	320	320	320	62.1
28	1668277	1652673	1665881	1667569	2.35746	2.33634	2.35422	2.3565	7.4	7.42	7.42	7.44	319	319	323	320	91.7
56	1550063	1542906	1560317	1560317	2.19746	2.18777	2.21134	2.21134	7.35	7.34	7.35	7.35	326	326	324	326	162
168	972945	835930	775042	888643	1.41634	1.23089	1.14848	1.30224	7.01	7.03	7.02	7.02	329	327	326	327	>800
350	587617	485107	473442	534147	0.894802	0.756056	0.740267	0.822431	6.7	6.69	6.71	6.72	335	329	327	328	>800
	Amphotericin B HydroxyPropyl ɣ cyclodextrins, 5°C storage
Day	Amphotericin B concentration (AUC)				Amphotericin B concentration (mg/mL)				pH				Osmolality (mosmol/kg)				Turbidity (FNU)
0	1757882	1734715	1656270	1753030	2.47874	2.44738	2.34121	2.47217	7.1	7.15	7.11	7.13	451	476	461	458	7.31
3	1596209	1741643	1624654	1557573	2.25992	2.45676	2.29842	2.20762	7.11	7.12	7.11	7.13	454	456	459	462	8.14
7	1579913	1630099	1610466	1594115	2.23786	2.30579	2.27921	2.25708	7	7	7	7.01	455	454	460	457	7.78
14	1578535	1556950	1599873	1565448	2.23599	2.20678	2.26487	2.21828	7.08	7.08	7.08	7.08	457	486	467	475	9.84
28	1625121	1606770	1615854	1610283	2.29905	2.27421	2.2865	2.27896	7.06	7.06	7.05	7.05	468	458	450	449	8.63
56	1582276	1548300	1569804	1529224	2.24106	2.19507	2.22418	2.16925	7.06	7.06	7.06	7.06	468	462	460	474	13
168	1402756	1445209	1385757	1385683	1.99808	2.05554	1.97507	1.97497	7.02	7.02	7.02	7.02	464	491	432	486	11.23
350	1217097	1162757	1202398	1255989	1.74679	1.67324	1.7269	1.79943	6.96	6.96	6.96	6.96	538	474	486	471	10.4
	Amphotericin B HydroxyPropyl ɣ cyclodextrins, 25°C storage
Day	Amphotericin B concentration (AUC)				Amphotericin B concentration (mg/mL)				pH				Osmolality (mosmol/kg)				Turbidity (FNU)
0	1757882	1734715	1656270	1753030	2.47874	2.44738	2.34121	2.47217	7.1	7.15	7.11	7.13	451	476	461	458	7.31
3	1726401	1721378	1597471	1679395	2.43613	2.42933	2.26162	2.37251	7.16	7.12	7.13	7.15	460	476	461	454	6.47
7	1558859	1587768	1511844	1515406	2.20936	2.24849	2.14573	2.15055	6.99	6.99	6.99	7	445	461	464	460	8.28
14	1414375	1510979	1490601	1478001	2.01381	2.14456	2.11698	2.09992	7.04	7.07	7.07	7.07	452	453	467	457	8.73
28	1387164	1418437	1386079	1372056	1.97698	2.0193	1.97551	1.95653	7.04	7.04	7.04	7.04	462	457	462	472	7.46
56	1176030	1180571	1247921	1138373	1.69121	1.69736	1.78851	1.64024	7.02	7.02	7.02	7.02	467	464	466	464	5.17
168	628634	632618	621610	630157	0.950317	0.95571	0.940811	0.952379	6.93	6.93	6.92	6.92	453	464	484	472	6.07
350	241715	256628	250073	249905	0.803601	0.845228	0.826931	0.826462	6.81	6.81	6.81	6.81	389	508	511	505	3.4
